# Supplementary material for: Genotyping by Amplicon Sequencing (GBAS) With Newly Developed SSR and EPIC Markers Reveals Structure in Populations of the Green Toad (Bufotes viridis) Across Rural and Urban Environments
Source: Ecol Evol. 2025 Jul 8;15(7):e71652. doi: 10.1002/ece3.71652 (PMC12235976; doi:10.1002/ece3.71652)
Supplement: Supplementary file 3 — Appendix S1. [file ECE3-15-e71652-s003.xlsx]

## Sheet: #1 SSR_Raw
Co-dominant allele matrix of SSR markers prior to sample exclusion and marker discards.
Columns Bv1_SSR to Bv9_SSR are the marker names. The numbers below indicate the presence of a certain allele while zeros represent missing data.
Rows Buvi53 to Buvi36 in column Individual are the different samples and BE to NW in column Location are the sampling sites.
BE: Bernhardsthal, DF: Donaufeld, HO: Hohenau, ILL: Illmitz, RBP: Rudolf-Bednar-Park, SIM: Simmering, NW: Lake Neusiedl West.
Individual	Location	Bv1_SSR	Bv1_SSR	Bv10_SSR	Bv10_SSR	Bv11_SSR	Bv11_SSR	Bv12__SSR	Bv12_SSR	Bv13_SSR	Bv13__SSR	Bv14_SSR	Bv14_SSR	Bv15_SSR	Bv15_SSR	Bv16_SSR	Bv16_SSR	Bv17_SSR	Bv17_SSR	Bv18_SSR	Bv18_SSR	Bv19_SSR	Bv19_SSR	Bv2_SSR	Bv2_SSR	Bv20_SSR	Bv20_SSR	Bv21_SSR	Bv21_SSR	Bv22_SSR	Bv22_SSR	Bv23_SSR	Bv23_SSR	Bv24_SSR	Bv24_SSR	Bv25_SSR	Bv25_SSR	Bv26_SSR	Bv26_SSR	Bv27_SSR	Bv27_SSR	Bv29_SSR	Bv29_SSR	Bv3_SSR	Bv3_SSR	Bv30_SSR	Bv30_SSR	Bv31_SSR	Bv31_SSR
Buvi53	BE	3	5	0	0	0	0	1	1	3	4	1	1	10	10	8	8	1	1	2	2	3	5	1	2	1	1	3	3	11	11	1	1	1	2	2	2	0	0	0	0	1	4	0	0	1	1	1	2
Buvi54	BE	3	5	0	0	1	1	1	1	1	4	1	1	10	20	1	8	1	2	2	2	3	9	2	2	1	1	2	3	11	2	1	1	1	1	2	2	0	0	0	0	1	4	0	0	1	1	1	1
Buvi55	BE	3	5	0	0	0	0	1	1	2	4	1	1	0	0	1	8	1	2	2	3	3	9	2	2	1	1	1	1	8	9	1	1	1	1	2	2	1	1	0	0	1	1	0	0	1	1	1	1
Buvi56	BE	3	5	0	0	0	0	1	1	2	4	1	1	0	0	1	8	1	2	1	3	3	5	2	2	1	1	3	3	12	14	1	1	1	1	1	1	0	0	0	0	1	1	0	0	1	1	1	2
Buvi57	BE	3	5	0	0	2	2	1	1	1	4	1	1	15	22	1	8	2	2	1	3	3	5	0	0	1	1	2	3	10	11	1	1	1	1	1	1	0	0	0	0	1	1	5	5	1	1	1	2
Buvi58	BE	3	6	0	0	2	2	1	1	2	4	1	1	0	0	1	1	1	2	3	3	3	9	2	2	1	1	2	3	2	9	1	1	1	1	2	2	0	0	0	0	1	4	0	0	1	1	1	2
Buvi59	BE	3	6	0	0	2	2	1	1	2	4	1	1	12	15	1	1	1	2	2	2	3	9	0	0	1	1	2	3	2	9	1	1	1	1	1	1	0	0	0	0	1	1	0	0	1	3	1	1
Buvi60	BE	3	5	0	0	2	2	1	1	2	4	1	1	15	22	1	8	1	2	2	3	3	5	2	2	1	1	2	4	10	14	1	1	1	1	2	2	0	0	0	0	1	1	0	0	1	1	1	2
Buvi29	DF	3	5	1	2	2	2	1	1	4	4	1	1	10	12	6	7	1	2	2	2	3	5	2	2	1	1	3	3	6	7	1	1	1	1	1	1	0	0	0	0	1	4	0	0	1	1	1	1
Buvi31	DF	6	6	0	0	2	2	1	1	4	4	1	1	0	0	4	4	2	2	2	3	3	9	2	2	1	1	1	1	12	13	1	1	1	1	2	2	0	0	0	0	4	4	5	5	1	3	1	1
Buvi71	DF	2	5	0	0	1	2	1	1	2	2	1	1	12	21	6	6	2	2	2	2	3	5	2	2	1	1	3	3	10	9	1	1	1	1	1	1	0	0	0	0	4	4	0	0	1	1	1	1
Buvi72	DF	3	5	1	2	2	2	1	1	4	4	1	1	10	20	6	6	1	2	2	3	3	5	2	2	1	1	2	3	11	6	1	1	1	1	1	1	2	2	0	0	1	1	0	0	1	1	1	1
Buvi73	DF	2	5	0	0	2	2	1	1	4	4	1	1	10	20	1	6	2	2	2	2	3	5	2	2	1	1	3	3	11	7	1	1	1	1	1	1	0	0	0	0	1	1	0	0	1	1	1	1
Buvi74	DF	5	5	0	0	0	0	1	1	4	4	1	1	12	21	6	6	2	2	2	3	3	5	0	0	1	1	2	3	11	7	1	1	1	1	1	1	0	0	0	0	1	1	0	0	1	1	1	1
Buvi75	DF	2	5	1	2	1	1	1	1	4	4	1	1	12	21	6	6	1	1	2	3	3	5	2	2	1	1	2	3	11	7	1	1	1	1	1	1	0	0	0	0	1	4	0	0	1	1	1	1
Buvi76	DF	3	5	0	0	2	2	1	1	2	4	1	1	10	12	6	7	1	2	2	3	3	5	2	2	1	1	2	3	6	7	1	1	1	1	1	1	1	1	0	0	1	1	0	0	1	1	1	1
Buvi77	DF	2	5	1	2	2	2	1	1	2	4	1	1	12	21	1	6	1	2	2	3	3	5	2	2	1	1	3	3	10	7	1	1	1	1	1	1	0	0	0	0	1	1	0	0	1	1	1	1
Buvi48	HO	3	5	0	0	1	1	1	1	1	4	1	1	10	20	1	8	2	2	2	2	4	8	2	2	1	1	3	3	6	6	1	1	1	1	2	2	1	1	0	0	1	4	0	0	1	1	1	2
Buvi49	HO	3	5	0	0	1	2	1	1	1	2	1	1	14	16	1	1	2	2	2	3	3	5	2	2	1	1	3	3	2	6	1	1	1	1	2	2	0	0	0	0	1	4	0	0	1	1	1	2
Buvi50	HO	3	5	0	0	2	2	1	1	2	4	1	1	15	16	1	8	2	2	2	3	3	5	0	0	1	1	2	3	1	6	1	1	1	1	2	2	0	0	0	0	1	4	0	0	1	1	1	1
Buvi51	HO	3	5	0	0	0	0	1	1	1	1	1	1	10	10	8	8	2	2	2	3	4	5	0	0	1	1	2	3	11	6	1	1	1	2	2	2	0	0	0	0	4	4	0	0	1	1	1	1
Buvi52	HO	4	5	0	0	0	0	1	1	2	4	1	1	0	0	1	8	2	2	2	2	3	4	0	0	1	1	2	3	13	6	1	1	1	1	2	2	0	0	0	0	1	1	0	0	1	1	1	1
Buvi13	ILL	0	0	0	0	1	2	1	1	1	2	1	1	17	18	1	1	1	1	3	3	3	5	2	2	0	0	3	5	4	9	0	0	1	1	2	2	1	1	0	0	1	3	0	0	1	3	1	1
Buvi14	ILL	2	5	1	3	0	0	1	1	2	4	1	1	11	9	1	4	2	2	2	3	3	5	0	0	1	1	2	3	4	8	1	1	1	1	2	2	0	0	0	0	1	4	0	0	1	1	1	1
Buvi15	ILL	0	0	0	0	0	0	1	1	4	4	1	1	0	0	1	3	1	2	2	3	3	5	0	0	0	0	3	3	3	8	1	1	1	1	0	0	0	0	0	0	1	1	0	0	2	2	1	1
Buvi16	ILL	3	5	0	0	0	0	1	1	2	4	1	1	10	9	1	1	2	2	2	2	3	5	0	0	1	1	3	5	13	6	1	1	1	1	1	1	0	0	0	0	1	1	0	0	1	1	1	1
Buvi30	RBP	3	5	0	0	0	0	1	1	1	4	1	1	10	20	1	8	2	2	2	3	3	5	0	0	1	1	2	3	3	3	1	1	1	1	2	2	0	0	0	0	4	4	0	0	1	1	1	1
Buvi32	RBP	0	0	0	0	0	0	1	1	1	2	1	1	10	20	1	8	1	2	2	3	3	5	0	0	1	1	3	3	6	8	1	1	1	1	2	2	0	0	0	0	1	1	0	0	1	1	1	1
Buvi37	RBP	1	5	0	0	0	0	1	1	4	4	1	1	13	14	1	1	2	2	2	2	3	9	0	0	1	1	2	3	6	7	1	1	1	1	2	2	0	0	0	0	1	4	0	0	1	1	1	1
Buvi38	RBP	3	5	0	0	0	0	1	1	4	4	1	1	10	10	1	8	2	2	2	3	3	7	0	0	1	1	2	3	2	7	1	1	1	1	2	2	0	0	0	0	1	4	0	0	1	1	1	1
Buvi39	RBP	0	0	0	0	2	2	0	0	1	4	1	1	0	0	0	0	0	0	2	3	2	4	2	2	0	0	0	0	0	0	0	0	1	1	0	0	1	1	4	4	0	0	5	5	1	1	1	1
Buvi40	RBP	0	0	0	0	1	1	0	0	4	4	1	1	0	0	0	0	0	0	0	0	4	5	2	2	0	0	0	0	0	0	1	1	0	0	2	2	0	0	0	0	0	0	0	0	0	0	0	0
Buvi41	RBP	0	0	0	0	2	2	0	0	3	4	1	1	0	0	0	0	0	0	3	3	3	5	2	2	0	0	1	1	8	9	1	1	1	1	2	2	0	0	0	0	0	0	0	0	1	1	1	1
Buvi42	RBP	0	0	1	2	2	2	1	1	4	4	1	1	3	3	0	0	0	0	0	0	3	6	2	2	0	0	3	3	2	8	0	0	1	1	2	2	0	0	0	0	0	0	0	0	1	1	2	2
Buvi43	RBP	0	0	1	3	2	2	0	0	4	4	1	1	0	0	0	0	0	0	2	3	3	5	2	2	0	0	1	1	0	0	0	0	1	1	2	2	1	1	4	4	0	0	5	5	0	0	1	2
Buvi44	RBP	0	0	0	0	1	1	0	0	4	4	1	1	0	0	0	0	0	0	0	0	3	5	2	2	0	0	1	1	4	8	0	0	0	0	2	2	1	1	0	0	0	0	0	0	1	1	1	2
Buvi45	RBP	0	0	0	0	1	2	0	0	0	0	0	0	0	0	0	0	0	0	0	0	0	0	2	2	0	0	0	0	0	0	0	0	0	0	0	0	0	0	0	0	0	0	0	0	0	0	0	0
Buvi46	RBP	0	0	0	0	1	1	0	0	1	4	1	1	0	0	0	0	0	0	0	0	4	5	2	2	0	0	0	0	0	0	0	0	0	0	2	2	0	0	0	0	0	0	0	0	0	0	0	0
Buvi47	RBP	3	5	0	0	1	2	1	1	2	4	1	1	1	10	1	4	2	2	2	3	0	0	2	2	1	1	3	3	11	6	1	1	1	1	2	2	1	1	0	0	1	1	0	0	1	1	1	2
Buvi19	SIM	3	5	0	0	2	2	1	1	4	4	1	1	4	8	6	8	2	2	3	3	3	5	2	2	1	1	2	3	5	6	1	1	1	1	1	1	0	0	0	0	1	4	0	0	1	1	1	1
Buvi20	SIM	3	5	0	0	0	0	1	1	2	4	1	1	0	0	1	6	2	2	2	3	3	5	2	2	1	1	1	1	1	10	1	1	1	1	1	1	0	0	3	3	1	1	0	0	1	1	1	1
Buvi21	SIM	3	5	0	0	1	1	1	1	4	4	1	1	4	8	6	8	2	2	3	3	3	5	2	2	1	1	2	3	5	6	1	1	1	1	1	1	1	2	0	0	1	4	0	0	1	1	1	1
Buvi22	SIM	3	5	0	0	1	1	1	1	4	4	1	1	19	9	1	8	2	2	2	3	3	5	2	2	1	1	3	3	3	4	1	1	1	1	1	1	1	2	0	0	4	4	0	0	1	1	1	2
Buvi23	SIM	3	5	0	0	2	2	1	1	2	4	1	1	19	9	3	8	1	2	2	3	3	8	2	2	1	1	3	3	10	5	1	1	1	1	2	2	0	0	0	0	1	1	0	0	1	1	1	1
Buvi24	SIM	3	6	1	2	1	2	1	1	2	4	1	1	19	9	1	8	2	2	3	3	3	5	2	2	1	1	3	3	4	5	1	1	1	2	1	1	0	0	0	0	3	4	0	0	1	1	1	1
Buvi25	SIM	3	5	1	2	1	1	1	1	4	4	1	1	0	0	5	8	2	2	3	3	1	4	0	0	1	1	3	3	4	4	1	1	1	1	1	1	0	0	0	0	1	4	0	0	1	1	2	2
Buvi26	SIM	5	5	1	2	0	0	1	1	4	4	1	1	6	7	1	8	2	2	2	3	3	5	2	2	1	1	2	3	5	5	1	1	1	2	1	1	0	0	3	4	1	4	0	0	1	3	1	2
Buvi27	SIM	5	5	1	2	0	0	1	1	1	1	1	1	9	9	1	6	2	2	2	3	3	5	2	2	1	1	4	5	4	4	1	1	1	2	0	0	0	0	0	0	2	2	0	0	1	1	1	1
Buvi28	SIM	0	0	1	2	2	2	1	1	4	4	1	1	9	9	0	0	0	0	0	0	3	4	2	2	0	0	0	0	0	0	0	0	1	1	0	0	0	0	0	0	0	0	0	0	1	1	0	0
Buvi78	SIM	3	5	1	2	0	0	1	1	1	2	1	1	4	5	6	8	1	2	2	3	3	5	2	2	1	1	4	5	11	13	1	1	1	1	1	1	0	0	2	3	1	2	3	3	1	1	1	1
Buvi79	SIM	3	5	1	2	2	2	1	1	4	4	1	1	19	9	1	5	1	2	2	3	3	5	2	2	1	1	3	3	4	5	1	1	1	1	1	1	0	0	4	4	3	4	0	0	1	1	1	1
Buvi80	SIM	3	5	1	2	0	0	1	1	4	4	1	1	10	20	1	1	1	1	2	2	3	5	0	0	1	1	2	3	7	7	1	1	1	1	1	1	0	0	3	4	1	4	0	0	1	1	1	1
Buvi81	SIM	3	5	1	2	0	0	1	1	1	4	1	1	4	4	1	2	1	2	3	3	3	5	0	0	1	1	3	3	10	7	1	1	1	1	1	1	0	0	2	3	1	4	2	4	1	1	1	1
Buvi82	SIM	3	5	1	2	0	0	1	1	4	4	1	1	19	9	1	6	2	2	2	3	3	9	2	2	1	1	3	5	7	9	1	1	1	3	1	1	0	0	2	4	1	3	4	4	1	1	1	2
Buvi83	SIM	3	5	0	0	1	1	1	1	4	4	1	1	10	9	1	6	2	2	2	2	3	5	2	2	1	1	2	3	4	4	1	1	1	1	2	2	1	1	0	0	1	1	0	0	1	1	1	1
Buvi84	SIM	3	5	0	0	2	2	1	1	4	4	1	1	10	9	1	2	2	2	2	2	3	5	0	0	1	1	3	3	11	13	1	1	1	2	2	2	0	0	0	0	1	1	5	5	1	1	1	1
Buvi85	SIM	3	5	1	2	2	2	1	1	2	4	1	1	10	13	1	8	1	2	2	2	1	3	2	2	1	1	3	3	4	7	1	1	1	1	2	2	0	0	0	0	3	4	0	0	1	1	1	1
Buvi33	NW	3	5	0	0	0	0	1	1	4	4	1	1	11	9	1	8	2	2	2	3	3	7	0	0	1	1	3	3	10	8	1	1	1	1	2	2	0	0	0	0	1	1	0	0	1	1	1	1
Buvi34	NW	3	5	0	0	1	1	1	1	2	4	1	1	10	20	1	1	2	2	2	3	3	5	0	0	1	1	2	3	15	8	1	1	1	2	2	2	0	0	0	0	1	1	3	4	1	3	1	1
Buvi35	NW	0	0	1	1	2	2	0	0	0	0	0	0	0	0	0	0	0	0	0	0	3	5	2	2	0	0	0	0	0	0	0	0	0	0	0	0	0	0	0	0	0	0	0	0	0	0	0	0
Buvi36	NW	0	0	0	0	0	0	0	0	0	0	0	0	0	0	0	0	0	0	0	0	2	8	0	0	0	0	0	0	0	0	0	0	0	0	0	0	0	0	0	0	0	0	0	0	0	0	0	0
Missing data (%)		22.9508	22.9508	68.8525	68.8525	36.0656	36.0656	14.7541	14.7541	4.91803	4.91803	4.91803	4.91803	27.8689	27.8689	18.0328	18.0328	18.0328	18.0328	13.1148	13.1148	3.27869	3.27869	32.7869	32.7869	21.3115	21.3115	11.4754	11.4754	13.1148	13.1148	16.3934	16.3934	9.83607	9.83607	11.4754	11.4754	80.3279	80.3279	85.2459	85.2459	18.0328	18.0328	85.2459	85.2459	9.83607	9.83607	9.83607	9.83607
[truncated: 43 more columns]

## Sheet: #2 SRR_Filtered
Co-dominant allele matrix of SSR markers after sample exclusion and marker discards.
Columns Bv1_SSR to Bv9_SSR are the marker names. The numbers below indicate the presence of a certain allele while zeros represent missing data.
Rows Buvi55 to Buvi34 in column Individual are the different samples and BE to NW in column Location are the sampling sites.
BE: Bernhardsthal, DF: Donaufeld, HO: Hohenau, ILL: Illmitz, RBP: Rudolf-Bednar-Park, SIM: Simmering, NW: Lake Neusiedl West.
Individual	Location	Bv1_SSR	Bv1_SSR	Bv12_SSR	Bv12_SSR	Bv13_SSR	Bv13_SSR	Bv14_SSR	Bv14_SSR	Bv15_SSR	Bv15_SSR	Bv16_SSR	Bv16_SSR	Bv17_SSR	Bv17_SSR	Bv18_SSR	Bv18_SSR	Bv19_SSR	Bv19_SSR	Bv20_SSR	Bv20_SSR	Bv21_SSR	Bv21_SSR	Bv22_SSR	Bv22_SSR	Bv23_SSR	Bv23_SSR	Bv24_SSR	Bv24_SSR	Bv25_SSR	Bv25_SSR	Bv29_SSR	Bv29_SSR	Bv30_SSR	Bv30_SSR	Bv31_SSR	Bv31_SSR	Bv32_SSR	Bv32_SSR	Bv33_SSR	Bv33_SSR	Bv34_SSR	Bv34_SSR	Bv35_SSR	Bv35_SSR	Bv36_SSR	Bv36_SSR	Bv37_SSR	Bv37_SSR
Buvi55	BE	3	5	1	1	2	4	1	1	0	0	1	8	1	2	2	3	3	9	1	1	1	1	8	9	1	1	1	1	2	2	1	1	1	1	1	1	2	4	11	11	1	3	1	1	12	7	3	4
Buvi56	BE	3	5	1	1	2	4	1	1	0	0	1	8	1	2	1	3	3	5	1	1	3	3	12	14	1	1	1	1	1	1	1	1	1	1	1	2	2	4	11	11	1	3	1	3	14	3	7	8
Buvi57	BE	3	5	1	1	1	4	1	1	15	22	1	8	2	2	1	3	3	5	1	1	2	3	10	11	1	1	1	1	1	1	1	1	1	1	1	2	2	4	15	15	1	3	1	3	14	3	4	8
Buvi58	BE	3	6	1	1	2	4	1	1	0	0	1	1	1	2	3	3	3	9	1	1	2	3	2	9	1	1	1	1	2	2	1	4	1	1	1	2	2	4	12	8	3	3	1	3	12	5	7	8
Buvi59	BE	3	6	1	1	2	4	1	1	12	15	1	1	1	2	2	2	3	9	1	1	2	3	2	9	1	1	1	1	1	1	1	1	1	3	1	1	2	4	12	8	1	1	1	1	13	5	7	8
Buvi60	BE	3	5	1	1	2	4	1	1	15	22	1	8	1	2	2	3	3	5	1	1	2	4	10	14	1	1	1	1	2	2	1	1	1	1	1	2	2	4	0	0	1	3	1	1	13	9	4	8
Buvi29	DF	3	5	1	1	4	4	1	1	10	12	6	7	1	2	2	2	3	5	1	1	3	3	6	7	1	1	1	1	1	1	1	4	1	1	1	1	2	4	11	11	1	3	1	4	12	4	2	7
Buvi31	DF	6	6	1	1	4	4	1	1	0	0	4	4	2	2	2	3	3	9	1	1	1	1	12	13	1	1	1	1	2	2	4	4	1	3	1	1	2	4	7	7	3	3	1	1	12	9	3	6
Buvi71	DF	2	5	1	1	2	2	1	1	12	21	6	6	2	2	2	2	3	5	1	1	3	3	10	9	1	1	1	1	1	1	4	4	1	1	1	1	2	2	11	4	3	3	1	4	4	4	1	8
Buvi72	DF	3	5	1	1	4	4	1	1	10	20	6	6	1	2	2	3	3	5	1	1	2	3	11	6	1	1	1	1	1	1	1	1	1	1	1	1	2	2	11	4	1	3	1	1	3	3	7	8
Buvi73	DF	2	5	1	1	4	4	1	1	10	20	1	6	2	2	2	2	3	5	1	1	3	3	11	7	1	1	1	1	1	1	1	1	1	1	1	1	2	2	11	11	1	3	1	1	4	4	1	3
Buvi74	DF	5	5	1	1	4	4	1	1	12	21	6	6	2	2	2	3	3	5	1	1	2	3	11	7	1	1	1	1	1	1	1	1	1	1	1	1	2	2	11	4	1	1	1	1	3	4	2	8
Buvi75	DF	2	5	1	1	4	4	1	1	12	21	6	6	1	1	2	3	3	5	1	1	2	3	11	7	1	1	1	1	1	1	1	4	1	1	1	1	2	4	4	4	1	3	1	1	12	4	3	8
Buvi76	DF	3	5	1	1	2	4	1	1	10	12	6	7	1	2	2	3	3	5	1	1	2	3	6	7	1	1	1	1	1	1	1	1	1	1	1	1	2	4	11	11	1	1	1	4	4	4	8	8
Buvi77	DF	2	5	1	1	2	4	1	1	12	21	1	6	1	2	2	3	3	5	1	1	3	3	10	7	1	1	1	1	1	1	1	1	1	1	1	1	2	4	11	11	1	3	1	4	3	4	1	8
Buvi48	HO	3	5	1	1	1	4	1	1	10	20	1	8	2	2	2	2	4	8	1	1	3	3	6	6	1	1	1	1	2	2	1	4	1	1	1	2	2	4	11	6	1	3	3	3	12	13	5	7
Buvi49	HO	3	5	1	1	1	2	1	1	14	16	1	1	2	2	2	3	3	5	1	1	3	3	2	6	1	1	1	1	2	2	1	4	1	1	1	2	2	4	11	11	1	3	3	3	12	13	5	7
Buvi50	HO	3	5	1	1	2	4	1	1	15	16	1	8	2	2	2	3	3	5	1	1	2	3	1	6	1	1	1	1	2	2	1	4	1	1	1	1	2	4	6	6	3	3	1	3	12	3	5	8
Buvi51	HO	3	5	1	1	1	1	1	1	10	10	8	8	2	2	2	3	4	5	1	1	2	3	11	6	1	1	1	2	2	2	4	4	1	1	1	1	2	4	11	6	3	3	3	3	12	12	5	7
Buvi52	HO	4	5	1	1	2	4	1	1	0	0	1	8	2	2	2	2	3	4	1	1	2	3	13	6	1	1	1	1	2	2	1	1	1	1	1	1	2	4	2	2	1	3	3	3	13	3	5	7
Buvi13	ILL	0	0	1	1	1	2	1	1	17	18	1	1	1	1	3	3	3	5	0	0	3	5	4	9	0	0	1	1	2	2	1	3	1	3	1	1	2	2	11	14	3	3	1	1	6	8	6	6
Buvi14	ILL	2	5	1	1	2	4	1	1	11	9	1	4	2	2	2	3	3	5	1	1	2	3	4	8	1	1	1	1	2	2	1	4	1	1	1	1	2	4	16	7	3	3	1	1	8	9	4	6
Buvi16	ILL	3	5	1	1	2	4	1	1	10	9	1	1	2	2	2	2	3	5	1	1	3	5	13	6	1	1	1	1	1	1	1	1	1	1	1	1	2	4	12	6	1	3	1	1	15	2	4	8
Buvi30	RBP	3	5	1	1	1	4	1	1	10	20	1	8	2	2	2	3	3	5	1	1	2	3	3	3	1	1	1	1	2	2	4	4	1	1	1	1	2	4	11	2	1	3	1	3	13	13	3	3
Buvi32	RBP	0	0	1	1	1	2	1	1	10	20	1	8	1	2	2	3	3	5	1	1	3	3	6	8	1	1	1	1	2	2	1	1	1	1	1	1	2	4	2	5	1	3	3	3	13	3	7	8
Buvi37	RBP	1	5	1	1	4	4	1	1	13	14	1	1	2	2	2	2	3	9	1	1	2	3	6	7	1	1	1	1	2	2	1	4	1	1	1	1	2	4	11	2	1	3	3	3	13	3	3	5
Buvi38	RBP	3	5	1	1	4	4	1	1	10	10	1	8	2	2	2	3	3	7	1	1	2	3	2	7	1	1	1	1	2	2	1	4	1	1	1	1	2	4	11	6	1	3	3	3	13	13	5	5
Buvi47	RBP	3	5	1	1	2	4	1	1	1	10	1	4	2	2	2	3	0	0	1	1	3	3	11	6	1	1	1	1	2	2	1	1	1	1	1	2	2	4	11	6	1	1	1	1	13	13	7	8
Buvi19	SIM	3	5	1	1	4	4	1	1	4	8	6	8	2	2	3	3	3	5	1	1	2	3	5	6	1	1	1	1	1	1	1	4	1	1	1	1	2	4	11	9	1	1	1	1	14	3	4	7
Buvi20	SIM	3	5	1	1	2	4	1	1	0	0	1	6	2	2	2	3	3	5	1	1	1	1	1	10	1	1	1	1	1	1	1	1	1	1	1	1	2	4	14	14	1	3	1	1	3	3	1	7
Buvi21	SIM	3	5	1	1	4	4	1	1	4	8	6	8	2	2	3	3	3	5	1	1	2	3	5	6	1	1	1	1	1	1	1	4	1	1	1	1	2	4	11	9	1	1	1	1	14	3	4	7
Buvi22	SIM	3	5	1	1	4	4	1	1	19	9	1	8	2	2	2	3	3	5	1	1	3	3	3	4	1	1	1	1	1	1	4	4	1	1	1	2	2	4	11	14	3	3	1	3	10	13	1	6
Buvi24	SIM	3	6	1	1	2	4	1	1	19	9	1	8	2	2	3	3	3	5	1	1	3	3	4	5	1	1	1	2	1	1	3	4	1	1	1	1	1	3	11	14	1	3	1	1	13	3	6	8
Buvi25	SIM	3	5	1	1	4	4	1	1	0	0	5	8	2	2	3	3	1	4	1	1	3	3	4	4	1	1	1	1	1	1	1	4	1	1	2	2	2	4	11	11	1	3	1	3	13	3	1	3
Buvi26	SIM	5	5	1	1	4	4	1	1	6	7	1	8	2	2	2	3	3	5	1	1	2	3	5	5	1	1	1	2	1	1	1	4	1	3	1	2	1	2	14	14	1	1	1	3	13	13	1	7
Buvi27	SIM	5	5	1	1	1	1	1	1	9	9	1	6	2	2	2	3	3	5	1	1	4	5	4	4	1	1	1	2	0	0	2	2	1	1	1	1	2	2	11	11	3	3	1	1	3	4	3	7
Buvi78	SIM	3	5	1	1	1	2	1	1	4	5	6	8	1	2	2	3	3	5	1	1	4	5	11	13	1	1	1	1	1	1	1	2	1	1	1	1	2	2	11	3	1	3	1	3	1	3	6	7
Buvi79	SIM	3	5	1	1	4	4	1	1	19	9	1	5	1	2	2	3	3	5	1	1	3	3	4	5	1	1	1	1	1	1	3	4	1	1	1	1	1	3	11	11	1	3	1	3	12	3	3	5
Buvi80	SIM	3	5	1	1	4	4	1	1	10	20	1	1	1	1	2	2	3	5	1	1	2	3	7	7	1	1	1	1	1	1	1	4	1	1	1	1	2	4	10	10	1	1	1	1	3	7	7	7
Buvi81	SIM	3	5	1	1	1	4	1	1	4	4	1	2	1	2	3	3	3	5	1	1	3	3	10	7	1	1	1	1	1	1	1	4	1	1	1	1	2	4	11	14	1	3	1	1	11	13	1	4
Buvi82	SIM	3	5	1	1	4	4	1	1	19	9	1	6	2	2	2	3	3	9	1	1	3	5	7	9	1	1	1	3	1	1	1	3	1	1	1	2	2	4	11	3	1	3	1	1	3	3	6	7
Buvi83	SIM	3	5	1	1	4	4	1	1	10	9	1	6	2	2	2	2	3	5	1	1	2	3	4	4	1	1	1	1	2	2	1	1	1	1	1	1	1	4	11	14	1	3	1	3	13	13	1	3
Buvi84	SIM	3	5	1	1	4	4	1	1	10	9	1	2	2	2	2	2	3	5	1	1	3	3	11	13	1	1	1	2	2	2	1	1	1	1	1	1	2	4	11	11	1	1	1	1	13	13	6	8
Buvi85	SIM	3	5	1	1	2	4	1	1	10	13	1	8	1	2	2	2	1	3	1	1	3	3	4	7	1	1	1	1	2	2	3	4	1	1	1	1	2	4	11	11	1	1	1	1	13	3	2	7
Buvi33	NW	3	5	1	1	4	4	1	1	11	9	1	8	2	2	2	3	3	7	1	1	3	3	10	8	1	1	1	1	2	2	1	1	1	1	1	1	2	4	1	11	3	3	1	3	14	8	4	8
Buvi34	NW	3	5	1	1	2	4	1	1	10	20	1	1	2	2	2	3	3	5	1	1	2	3	15	8	1	1	1	2	2	2	1	1	1	3	1	1	2	4	13	13	1	3	1	3	3	3	7	8
Missing data (%)		4.34783	4.34783	0	0	0	0	0	0	15.2174	15.2174	0	0	0	0	0	0	2.17391	2.17391	2.17391	2.17391	0	0	0	0	2.17391	2.17391	0	0	2.17391	2.17391	0	0	0	0	0	0	0	0	2.17391	2.17391	0	0	0	0	0	0	0	0
[truncated: 23 more columns]

## Sheet: #3 EPIC_Raw
Co-dominant allele matrix of EPIC markers prior to sample exclusion and marker discards.
Columns Bv1_EPIC to Bv9_EPIC are the marker names. The numbers below indiciate the presence of a certain allele while zeros represent missing data.
Rows Buvi53 to Buvi36 in column Individual are the different samples and BE to NW in column Location are the sampling sites.
BE: Bernhardsthal, DF: Donaufeld, HO: Hohenau, ILL: Illmitz, RBP: Rudolf-Bednar-Park, SIM: Simmering, NW: Lake Neusiedl West.
Individual	Location	Bv1_EPIC	Bv1_EPIC	Bv10_EPIC	Bv10_EPIC	Bv11_EPIC	Bv11_EPIC	Bv12_EPIC	Bv12_EPIC	Bv13_EPIC	Bv13_EPIC	Bv14_EPIC	Bv14_EPIC	Bv15_EPIC	Bv15_EPIC	Bv16_EPIC	Bv16_EPIC	Bv17_EPIC	Bv17_EPIC	Bv18_EPIC	Bv18_EPIC	Bv19_EPIC	Bv19_EPIC	Bv2_EPIC	Bv2_EPIC	Bv20_EPIC	Bv20_EPIC	Bv21_EPIC	Bv21_EPIC	Bv22_EPIC	Bv22_EPIC	Bv23_EPIC	Bv23_EPIC	Bv24_EPIC	Bv24_EPIC	Bv25_EPIC	Bv25_EPIC	Bv26_EPIC	Bv26_EPIC	Bv27_EPIC	Bv27_EPIC	Bv28_EPIC	Bv28_EPIC	BV29_EPIC	BV29_EPIC	BV3_EPIC	BV3_EPIC	Bv30_EPIC	Bv30_EPIC
Buvi53	BE	0	0	0	0	0	0	0	0	0	0	0	0	0	0	0	0	0	0	0	0	0	0	0	0	0	0	0	0	0	0	0	0	0	0	0	0	0	0	0	0	0	0	0	0	0	0	0	0
Buvi54	BE	0	0	2	2	0	0	3	3	0	0	1	1	1	2	1	2	3	3	2	2	1	3	3	3	2	3	1	2	0	0	0	0	3	4	2	3	0	0	1	1	0	0	0	0	0	0	1	2
Buvi55	BE	1	5	2	2	2	3	3	3	4	6	1	1	1	2	1	2	3	3	2	2	1	1	4	4	3	3	1	1	1	2	1	2	3	4	2	3	1	2	3	4	1	1	1	1	2	2	10	11
Buvi56	BE	1	4	2	2	2	3	3	4	5	6	1	1	2	3	1	1	3	3	2	2	1	3	3	3	3	3	1	2	1	2	1	2	3	4	2	3	1	2	1	1	1	1	1	1	2	4	10	11
Buvi57	BE	1	4	2	2	2	3	3	4	6	6	1	1	1	2	2	2	3	3	2	2	1	1	3	3	3	3	1	2	3	4	1	3	3	4	2	3	1	2	0	0	1	1	1	1	2	4	4	6
Buvi58	BE	1	5	2	4	2	2	3	3	6	6	1	1	1	2	1	2	3	3	2	2	1	1	3	4	3	3	1	2	1	1	1	3	3	3	3	3	1	2	1	1	1	1	1	1	2	4	10	11
Buvi59	BE	1	3	2	4	2	2	3	3	6	6	1	1	1	2	1	2	3	3	2	2	1	1	3	3	3	3	1	2	1	1	1	2	1	3	3	3	1	2	6	7	1	1	1	1	2	2	3	5
Buvi60	BE	5	5	2	2	2	3	3	4	1	6	1	1	1	3	1	1	3	3	2	2	1	3	3	3	3	3	1	2	2	3	1	1	3	3	2	3	1	2	1	1	1	1	1	1	2	4	0	0
Buvi29	DF	1	1	2	2	2	2	3	4	6	6	1	1	2	2	1	1	3	3	2	2	1	1	3	4	2	2	1	1	1	3	1	2	3	3	2	2	1	2	0	0	1	2	1	1	2	4	0	0
Buvi31	DF	1	3	2	2	2	3	3	3	1	6	1	1	1	2	1	1	3	3	2	2	1	1	3	3	3	3	1	1	1	1	1	1	3	3	3	3	1	2	1	1	1	2	1	1	1	2	10	11
Buvi71	DF	3	5	2	2	2	2	2	3	5	6	1	1	2	2	1	2	3	3	2	2	1	1	3	4	2	2	1	1	1	3	2	3	3	3	2	2	1	2	1	1	1	1	1	1	2	4	0	0
Buvi72	DF	3	5	2	2	3	3	3	3	6	6	1	1	2	3	1	1	3	3	2	2	1	1	3	3	2	2	1	1	3	3	2	3	3	3	2	2	1	2	0	0	1	1	1	1	2	2	0	0
Buvi73	DF	1	3	2	2	2	3	3	4	5	6	1	1	3	3	1	1	3	3	2	2	1	1	3	3	2	2	1	1	1	3	1	2	3	3	2	2	2	2	0	0	2	2	1	1	4	4	0	0
Buvi74	DF	1	3	2	2	3	3	2	3	2	6	1	1	2	2	1	2	3	4	2	2	1	1	3	3	2	2	1	1	1	1	1	3	3	3	2	2	1	2	0	0	1	2	1	1	2	4	0	0
Buvi75	DF	3	5	2	2	2	2	2	3	6	6	1	1	3	3	1	1	3	3	1	2	1	1	3	3	2	3	1	1	1	1	2	2	1	3	2	3	1	2	4	5	1	1	1	1	2	2	10	11
Buvi76	DF	1	5	2	2	2	2	3	3	5	6	1	1	2	2	1	2	3	3	2	2	1	1	3	4	2	3	1	1	1	1	2	2	3	3	2	3	1	2	3	4	1	2	1	1	2	2	10	11
Buvi77	DF	1	3	2	2	2	3	3	3	6	6	1	1	2	3	1	1	3	3	2	2	1	1	3	3	2	3	1	1	1	3	1	2	3	3	3	3	1	2	1	1	1	2	1	1	2	2	1	2
Buvi48	HO	0	0	2	2	0	0	3	3	0	0	1	1	2	2	1	2	3	3	2	2	1	1	3	3	2	3	1	2	1	1	0	0	1	4	2	3	0	0	1	1	1	1	1	1	1	2	1	2
Buvi49	HO	1	4	2	2	2	3	3	3	1	6	1	1	1	2	1	2	3	3	2	2	1	1	3	4	3	3	1	1	1	1	1	3	3	3	2	2	0	0	3	4	1	1	1	1	0	0	1	2
Buvi50	HO	0	0	2	2	2	2	3	3	6	6	1	1	3	3	2	2	3	3	2	2	1	1	3	3	0	0	1	1	1	1	1	1	3	3	2	3	0	0	4	5	1	1	1	1	0	0	5	7
Buvi51	HO	0	0	2	2	2	2	3	3	0	0	1	1	1	2	1	2	3	3	2	2	1	1	3	3	0	0	1	1	1	1	1	1	3	3	2	2	0	0	0	0	1	1	0	0	1	2	0	0
Buvi52	HO	5	5	0	0	2	2	3	3	1	6	1	1	2	2	1	2	3	3	2	2	1	1	2	4	0	0	1	2	3	4	1	2	1	3	3	3	0	0	0	0	1	1	1	1	1	1	0	0
Buvi13	ILL	2	5	0	0	2	2	3	4	3	6	1	1	1	3	1	2	3	3	2	2	1	1	2	5	0	0	1	1	1	1	1	2	1	3	2	2	1	2	0	0	1	2	1	1	2	3	0	0
Buvi14	ILL	5	5	2	2	2	3	3	3	1	6	1	1	1	2	1	2	3	3	2	2	1	1	3	3	2	2	1	1	1	1	1	1	1	3	2	2	1	2	4	5	1	1	1	1	4	4	1	2
Buvi15	ILL	3	4	2	2	2	2	3	3	1	6	1	1	2	2	1	2	3	3	2	2	1	1	4	5	3	3	1	2	2	5	1	1	3	3	3	3	1	2	1	1	1	1	1	1	1	3	10	11
Buvi16	ILL	3	5	2	4	2	2	3	4	6	6	1	1	2	2	2	2	3	3	2	2	1	1	3	3	1	2	1	1	1	5	1	2	3	3	3	3	1	2	3	4	1	1	1	2	1	2	5	7
Buvi30	RBP	5	5	2	2	3	3	3	3	6	6	1	1	1	2	2	2	3	3	2	2	1	1	3	5	2	3	1	1	1	5	1	3	3	3	2	2	1	2	4	5	1	1	1	1	2	2	1	2
Buvi32	RBP	1	5	2	2	2	3	3	3	6	6	1	1	1	1	2	2	3	3	2	2	1	1	3	5	3	3	1	2	1	1	3	3	1	3	2	2	1	2	1	1	1	1	1	1	2	2	0	0
Buvi37	RBP	1	5	2	2	2	3	3	4	5	6	1	1	1	2	2	2	3	3	2	2	1	1	3	3	3	3	1	1	1	5	1	3	3	4	2	2	1	2	4	5	1	1	1	1	4	4	1	2
Buvi38	RBP	1	5	2	2	2	2	3	3	6	6	1	1	2	2	2	2	3	3	2	2	1	1	3	5	2	2	1	1	1	5	1	3	1	4	2	2	1	2	4	5	1	1	1	1	2	2	1	2
Buvi39	RBP	5	5	2	2	2	2	3	3	5	6	1	1	1	2	1	2	3	3	2	2	1	1	3	5	3	3	1	2	1	5	1	1	1	4	2	3	1	2	0	0	1	1	1	1	2	2	0	0
Buvi40	RBP	5	5	2	2	2	2	3	3	6	6	1	1	1	3	2	2	3	3	2	2	1	1	5	5	2	2	1	1	1	1	3	3	1	3	2	2	1	2	0	0	1	1	1	1	2	4	0	0
Buvi41	RBP	5	5	2	2	2	2	3	3	6	6	1	1	1	1	2	2	3	3	2	2	1	1	4	5	3	3	1	2	1	5	1	3	1	3	2	2	1	2	0	0	1	1	1	1	2	2	0	0
Buvi42	RBP	1	5	2	2	2	3	3	4	6	6	1	1	1	3	2	2	3	3	2	2	1	1	1	1	3	3	1	1	1	3	1	2	4	4	2	3	1	2	0	0	1	1	1	1	2	4	0	0
Buvi43	RBP	5	5	2	2	2	2	3	3	5	6	1	1	1	2	2	2	3	3	2	2	1	1	5	5	2	2	1	2	1	5	1	1	1	3	2	2	1	2	1	1	1	1	1	1	2	2	0	0
Buvi44	RBP	5	5	2	2	2	2	3	3	1	6	1	1	1	2	1	2	3	3	2	2	1	1	3	5	2	2	1	2	1	1	1	2	3	3	2	2	1	2	0	0	1	1	1	1	2	4	0	0
Buvi45	RBP	5	5	2	2	2	3	3	3	6	6	1	1	2	2	1	2	3	3	2	2	1	1	3	5	2	2	1	1	3	5	1	3	1	3	2	2	1	2	0	0	1	1	1	2	2	2	0	0
Buvi46	RBP	1	1	2	2	2	3	3	4	6	6	1	1	1	2	2	2	3	3	2	2	1	1	3	3	2	2	2	2	1	1	1	1	1	3	2	2	1	2	0	0	1	1	1	1	2	2	0	0
Buvi47	RBP	0	0	2	2	0	0	3	3	0	0	1	1	1	2	2	2	3	3	2	2	1	1	3	3	0	0	1	2	1	5	0	0	1	3	2	2	0	0	1	1	1	1	1	1	2	2	1	2
Buvi19	SIM	1	5	2	2	2	2	1	1	6	6	1	1	1	2	1	2	3	3	2	2	1	1	4	4	2	2	1	1	1	5	1	1	3	4	3	3	1	2	4	7	1	1	1	1	1	4	0	0
Buvi20	SIM	1	5	2	2	2	2	1	3	6	6	1	1	3	3	1	1	1	3	2	2	1	2	2	3	2	3	1	1	1	5	1	3	3	4	2	2	1	2	4	5	1	1	1	1	4	4	1	2
Buvi21	SIM	1	5	2	2	2	2	1	1	6	6	1	1	1	2	1	2	3	3	2	2	1	1	4	4	2	2	1	1	1	5	1	1	3	4	3	3	1	2	1	1	1	1	1	1	1	4	1	2
Buvi22	SIM	5	5	2	2	2	3	2	4	2	6	1	1	2	2	1	2	3	3	2	2	1	2	2	3	2	2	1	2	5	5	1	1	3	3	2	3	1	2	1	1	1	1	1	1	2	4	11	5
Buvi23	SIM	0	0	0	0	0	0	0	0	0	0	0	0	0	0	0	0	0	0	0	0	0	0	0	0	0	0	0	0	0	0	0	0	0	0	0	0	0	0	5	6	0	0	0	0	0	0	1	2
Buvi24	SIM	5	5	2	2	2	3	3	4	5	6	1	1	1	2	1	2	3	3	2	2	1	2	3	4	3	3	1	2	1	2	1	1	1	1	2	3	1	2	5	6	1	1	1	1	2	2	1	2
Buvi25	SIM	5	5	1	2	2	2	1	4	2	4	1	1	2	2	1	2	2	3	2	2	1	2	3	4	2	2	1	2	1	5	1	1	4	4	2	2	1	2	2	3	1	1	1	1	4	4	1	2
Buvi26	SIM	5	5	2	2	2	3	3	4	6	6	1	1	2	3	1	2	3	3	2	2	1	2	2	4	3	3	1	1	1	5	1	1	1	4	2	2	1	2	2	3	1	1	1	1	2	2	0	0
Buvi27	SIM	1	4	2	2	2	2	3	3	5	6	1	1	3	3	2	2	3	3	2	2	2	2	2	5	2	3	1	2	1	5	1	3	1	4	3	3	1	2	5	6	1	1	1	2	2	2	0	0
Buvi28	SIM	4	4	2	2	2	2	4	4	5	6	1	1	2	2	2	2	3	4	2	2	1	1	3	3	3	3	1	1	1	1	1	1	1	1	1	2	0	0	2	3	1	1	1	1	4	4	0	0
Buvi78	SIM	1	4	2	2	2	2	3	3	6	6	1	1	2	3	1	2	3	3	2	2	1	3	1	3	2	2	2	2	1	3	2	3	4	4	2	3	1	2	2	3	1	1	1	2	4	4	10	11
Buvi79	SIM	1	5	2	2	2	2	1	3	5	6	1	1	2	2	1	2	3	3	2	2	1	1	2	3	2	2	1	1	1	5	2	3	3	4	2	3	1	2	2	3	1	1	1	1	2	2	8	9
Buvi80	SIM	3	5	2	2	2	2	2	3	5	6	1	1	2	3	1	2	2	3	2	2	1	2	2	2	2	3	1	1	3	5	1	2	4	4	2	3	1	2	0	0	1	1	1	1	1	4	0	0
Buvi81	SIM	4	5	2	2	2	2	1	3	6	6	1	1	2	3	1	2	3	3	2	2	1	2	3	3	2	3	1	2	1	1	1	1	3	4	2	2	1	2	3	4	1	1	1	1	4	4	10	11
Buvi82	SIM	4	5	2	2	2	3	1	3	2	2	1	1	1	2	1	2	3	3	2	2	1	1	3	3	3	3	1	1	1	5	1	3	4	4	2	3	1	2	1	1	1	1	1	1	2	2	1	2
Buvi83	SIM	5	5	1	2	2	2	1	3	4	6	1	1	1	2	1	1	3	3	2	2	2	2	4	4	3	3	1	1	1	5	2	3	1	4	2	2	1	2	0	0	1	1	1	1	2	4	10	11
Buvi84	SIM	4	5	2	2	2	2	3	4	6	6	1	1	2	3	1	2	2	3	2	2	2	2	3	3	2	3	1	2	1	1	1	1	1	4	3	3	1	2	5	6	1	1	1	1	2	4	1	2
Buvi85	SIM	4	5	2	2	2	3	1	3	5	6	1	1	1	2	1	2	2	3	2	2	1	3	3	3	2	3	1	2	1	1	1	1	4	4	2	2	1	2	3	4	1	1	1	1	2	2	0	0
Buvi33	NW	3	3	2	3	1	2	3	3	2	6	1	1	2	3	1	2	3	3	2	2	1	1	3	3	3	3	1	2	1	1	1	1	1	1	2	3	1	2	3	4	1	1	1	1	1	2	0	0
Buvi34	NW	4	5	1	2	2	2	1	3	5	6	1	1	2	3	1	1	3	3	2	2	1	1	3	4	3	3	1	1	1	5	1	2	3	4	2	2	1	2	3	4	1	2	1	2	1	2	10	11
Buvi35	NW	0	0	2	2	0	0	0	0	0	0	0	0	0	0	0	0	0	0	0	0	0	0	0	0	0	0	0	0	0	0	0	0	0	0	0	0	0	0	0	0	0	0	0	0	0	0	10	11
Buvi36	NW	0	0	0	0	0	0	0	0	0	0	0	0	0	0	1	1	0	0	0	0	3	3	5	5	0	0	0	0	0	0	0	0	0	0	2	2	0	0	3	4	0	0	0	0	0	0	1	2
Missing data (%)		14.7541	14.7541	8.19672	8.19672	11.4754	11.4754	6.55738	6.55738	13.1148	13.1148	6.55738	6.55738	6.55738	6.55738	4.91803	4.91803	6.55738	6.55738	6.55738	6.55738	4.91803	4.91803	4.91803	4.91803	14.7541	14.7541	6.55738	6.55738	8.19672	8.19672	11.4754	11.4754	6.55738	6.55738	4.91803	4.91803	19.6721	19.6721	31.1475	31.1475	8.19672	8.19672	9.83607	9.83607	11.4754	11.4754	42.623	42.623
[truncated: 49 more columns]

## Sheet: #4 EPIC_Filtered
Co-dominant allele matrix of EPIC markers after sample exclusion and marker discards.
Columns Bv1_EPIC to Bv9_EPIC are the marker names. The numbers below indiciate the presence of a certain allele while zeros represent missing data.
Rows Buvi55 to Buvi34 in column Individual are the different samples and BE to NW in column Location are the sampling sites.
BE: Bernhardsthal, DF: Donaufeld, HO: Hohenau, ILL: Illmitz, RBP: Rudolf-Bednar-Park, SIM: Simmering, NW: Lake Neusiedl West.
Individual	Locations	Bv1_EPIC	Bv1_EPIC	Bv10_EPIC	Bv10_EPIC	Bv11_EPIC	Bv11_EPIC	Bv12_EPIC	Bv12_EPIC	Bv13_EPIC	Bv13_EPIC	Bv14_EPIC	Bv14_EPIC	Bv15_EPIC	Bv15_EPIC	Bv16_EPIC	Bv16_EPIC	Bv17_EPIC	Bv17_EPIC	Bv18_EPIC	Bv18_EPIC	Bv19_EPIC	Bv19_EPIC	Bv2_EPIC	Bv2_EPIC	Bv20_EPIC	Bv20_EPIC	Bv21_EPIC	Bv21_EPIC	Bv22_EPIC	Bv22_EPIC	Bv23_EPIC	Bv23_EPIC	Bv24_EPIC	Bv24_EPIC	Bv25_EPIC	Bv25_EPIC	Bv26_EPIC	Bv26_EPIC	Bv27_EPIC	Bv27_EPIC	Bv28_EPIC	Bv28_EPIC	BV29_EPIC	BV29_EPIC	BV3_EPIC	BV3_EPIC	Bv31_EPIC	Bv31_EPIC
Buvi55	BE	1	5	2	2	2	3	3	3	4	6	1	1	1	2	1	2	3	3	2	2	1	1	4	4	3	3	1	1	1	2	1	2	3	4	2	3	1	2	3	4	1	1	1	1	2	2	3	3
Buvi56	BE	1	4	2	2	2	3	3	4	5	6	1	1	2	3	1	1	3	3	2	2	1	3	3	3	3	3	1	2	1	2	1	2	3	4	2	3	1	2	1	1	1	1	1	1	2	4	3	3
Buvi57	BE	1	4	2	2	2	3	3	4	6	6	1	1	1	2	2	2	3	3	2	2	1	1	3	3	3	3	1	2	3	4	1	3	3	4	2	3	1	2	0	0	1	1	1	1	2	4	1	3
Buvi58	BE	1	5	2	4	2	2	3	3	6	6	1	1	1	2	1	2	3	3	2	2	1	1	3	4	3	3	1	2	1	1	1	3	3	3	3	3	1	2	1	1	1	1	1	1	2	4	3	4
Buvi59	BE	1	3	2	4	2	2	3	3	6	6	1	1	1	2	1	2	3	3	2	2	1	1	3	3	3	3	1	2	1	1	1	2	1	3	3	3	1	2	6	7	1	1	1	1	2	2	3	3
Buvi60	BE	5	5	2	2	2	3	3	4	1	6	1	1	1	3	1	1	3	3	2	2	1	3	3	3	3	3	1	2	2	3	1	1	3	3	2	3	1	2	1	1	1	1	1	1	2	4	3	3
Buvi29	DF	1	1	2	2	2	2	3	4	6	6	1	1	2	2	1	1	3	3	2	2	1	1	3	4	2	2	1	1	1	3	1	2	3	3	2	2	1	2	0	0	1	2	1	1	2	4	3	3
Buvi31	DF	1	3	2	2	2	3	3	3	1	6	1	1	1	2	1	1	3	3	2	2	1	1	3	3	3	3	1	1	1	1	1	1	3	3	3	3	1	2	1	1	1	2	1	1	1	2	1	3
Buvi71	DF	3	5	2	2	2	2	2	3	5	6	1	1	2	2	1	2	3	3	2	2	1	1	3	4	2	2	1	1	1	3	2	3	3	3	2	2	1	2	1	1	1	1	1	1	2	4	3	5
Buvi72	DF	3	5	2	2	3	3	3	3	6	6	1	1	2	3	1	1	3	3	2	2	1	1	3	3	2	2	1	1	3	3	2	3	3	3	2	2	1	2	0	0	1	1	1	1	2	2	3	3
Buvi73	DF	1	3	2	2	2	3	3	4	5	6	1	1	3	3	1	1	3	3	2	2	1	1	3	3	2	2	1	1	1	3	1	2	3	3	2	2	2	2	0	0	2	2	1	1	4	4	3	3
Buvi74	DF	1	3	2	2	3	3	2	3	2	6	1	1	2	2	1	2	3	4	2	2	1	1	3	3	2	2	1	1	1	1	1	3	3	3	2	2	1	2	0	0	1	2	1	1	2	4	3	5
Buvi75	DF	3	5	2	2	2	2	2	3	6	6	1	1	3	3	1	1	3	3	1	2	1	1	3	3	2	3	1	1	1	1	2	2	1	3	2	3	1	2	4	5	1	1	1	1	2	2	3	3
Buvi76	DF	1	5	2	2	2	2	3	3	5	6	1	1	2	2	1	2	3	3	2	2	1	1	3	4	2	3	1	1	1	1	2	2	3	3	2	3	1	2	3	4	1	2	1	1	2	2	3	5
Buvi77	DF	1	3	2	2	2	3	3	3	6	6	1	1	2	3	1	1	3	3	2	2	1	1	3	3	2	3	1	1	1	3	1	2	3	3	3	3	1	2	1	1	1	2	1	1	2	2	3	3
Buvi48	HO	0	0	2	2	0	0	3	3	0	0	1	1	2	2	1	2	3	3	2	2	1	1	3	3	2	3	1	2	1	1	0	0	1	4	2	3	0	0	1	1	1	1	1	1	1	2	3	3
Buvi49	HO	1	4	2	2	2	3	3	3	1	6	1	1	1	2	1	2	3	3	2	2	1	1	3	4	3	3	1	1	1	1	1	3	3	3	2	2	0	0	3	4	1	1	1	1	0	0	1	3
Buvi50	HO	0	0	2	2	2	2	3	3	6	6	1	1	3	3	2	2	3	3	2	2	1	1	3	3	0	0	1	1	1	1	1	1	3	3	2	3	0	0	4	5	1	1	1	1	0	0	1	1
Buvi51	HO	0	0	2	2	2	2	3	3	0	0	1	1	1	2	1	2	3	3	2	2	1	1	3	3	0	0	1	1	1	1	1	1	3	3	2	2	0	0	0	0	1	1	0	0	1	2	1	3
Buvi52	HO	5	5	0	0	2	2	3	3	1	6	1	1	2	2	1	2	3	3	2	2	1	1	2	4	0	0	1	2	3	4	1	2	1	3	3	3	0	0	0	0	1	1	1	1	1	1	1	5
Buvi13	ILL	2	5	0	0	2	2	3	4	3	6	1	1	1	3	1	2	3	3	2	2	1	1	2	5	0	0	1	1	1	1	1	2	1	3	2	2	1	2	0	0	1	2	1	1	2	3	3	3
Buvi14	ILL	5	5	2	2	2	3	3	3	1	6	1	1	1	2	1	2	3	3	2	2	1	1	3	3	2	2	1	1	1	1	1	1	1	3	2	2	1	2	4	5	1	1	1	1	4	4	3	3
Buvi16	ILL	3	5	2	4	2	2	3	4	6	6	1	1	2	2	2	2	3	3	2	2	1	1	3	3	1	2	1	1	1	5	1	2	3	3	3	3	1	2	3	4	1	1	1	2	1	2	5	5
Buvi30	RBP	5	5	2	2	3	3	3	3	6	6	1	1	1	2	2	2	3	3	2	2	1	1	3	5	2	3	1	1	1	5	1	3	3	3	2	2	1	2	4	5	1	1	1	1	2	2	1	1
Buvi32	RBP	1	5	2	2	2	3	3	3	6	6	1	1	1	1	2	2	3	3	2	2	1	1	3	5	3	3	1	2	1	1	3	3	1	3	2	2	1	2	1	1	1	1	1	1	2	2	3	3
Buvi37	RBP	1	5	2	2	2	3	3	4	5	6	1	1	1	2	2	2	3	3	2	2	1	1	3	3	3	3	1	1	1	5	1	3	3	4	2	2	1	2	4	5	1	1	1	1	4	4	3	3
Buvi38	RBP	1	5	2	2	2	2	3	3	6	6	1	1	2	2	2	2	3	3	2	2	1	1	3	5	2	2	1	1	1	5	1	3	1	4	2	2	1	2	4	5	1	1	1	1	2	2	3	3
Buvi47	RBP	0	0	2	2	0	0	3	3	0	0	1	1	1	2	2	2	3	3	2	2	1	1	3	3	0	0	1	2	1	5	0	0	1	3	2	2	0	0	1	1	1	1	1	1	2	2	3	3
Buvi19	SIM	1	5	2	2	2	2	1	1	6	6	1	1	1	2	1	2	3	3	2	2	1	1	4	4	2	2	1	1	1	5	1	1	3	4	3	3	1	2	4	7	1	1	1	1	1	4	3	3
Buvi20	SIM	1	5	2	2	2	2	1	3	6	6	1	1	3	3	1	1	3	3	2	2	1	2	2	3	2	3	1	1	1	5	1	3	3	4	2	2	1	2	4	5	1	1	1	1	4	4	3	3
Buvi21	SIM	1	5	2	2	2	2	1	1	6	6	1	1	1	2	1	2	3	3	2	2	1	1	4	4	2	2	1	1	1	5	1	1	3	4	3	3	1	2	1	1	1	1	1	1	1	4	3	3
Buvi22	SIM	5	5	2	2	2	3	2	4	2	6	1	1	2	2	1	2	3	3	2	2	1	2	2	3	2	2	1	2	5	5	1	1	3	3	2	3	1	2	1	1	1	1	1	1	2	4	2	3
Buvi24	SIM	5	5	2	2	2	3	3	4	5	6	1	1	1	2	1	2	3	3	2	2	1	2	3	4	3	3	1	2	1	2	1	1	1	1	2	3	1	2	5	6	1	1	1	1	2	2	2	2
Buvi25	SIM	5	5	1	2	2	2	1	4	2	4	1	1	2	2	1	2	3	3	2	2	1	2	3	4	2	2	1	2	1	5	1	1	4	4	2	2	1	2	2	3	1	1	1	1	4	4	2	3
Buvi26	SIM	5	5	2	2	2	3	3	4	6	6	1	1	2	3	1	2	3	3	2	2	1	2	2	4	3	3	1	1	1	5	1	1	1	4	2	2	1	2	2	3	1	1	1	1	2	2	3	3
Buvi27	SIM	1	4	2	2	2	2	3	3	5	6	1	1	3	3	2	2	3	3	2	2	2	2	2	5	2	3	1	2	1	5	1	3	1	4	3	3	1	2	5	6	1	1	1	2	2	2	3	3
Buvi78	SIM	1	4	2	2	2	2	3	3	6	6	1	1	2	3	1	2	3	3	2	2	1	3	1	3	2	2	2	2	1	3	2	3	4	4	2	3	1	2	2	3	1	1	1	2	4	4	3	3
Buvi79	SIM	1	5	2	2	2	2	1	3	5	6	1	1	2	2	1	2	3	3	2	2	1	1	2	3	2	2	1	1	1	5	2	3	3	4	2	3	1	2	2	3	1	1	1	1	2	2	3	3
Buvi80	SIM	3	5	2	2	2	2	2	3	5	6	1	1	2	3	1	2	3	3	2	2	1	2	2	2	2	3	1	1	3	5	1	2	4	4	2	3	1	2	0	0	1	1	1	1	1	4	3	6
Buvi81	SIM	4	5	2	2	2	2	1	3	6	6	1	1	2	3	1	2	3	3	2	2	1	2	3	3	2	3	1	2	1	1	1	1	3	4	2	2	1	2	3	4	1	1	1	1	4	4	3	4
Buvi82	SIM	4	5	2	2	2	3	1	3	2	2	1	1	1	2	1	2	3	3	2	2	1	1	3	3	3	3	1	1	1	5	1	3	4	4	2	3	1	2	1	1	1	1	1	1	2	2	3	3
Buvi83	SIM	5	5	1	2	2	2	1	3	4	6	1	1	1	2	1	1	3	3	2	2	2	2	4	4	3	3	1	1	1	5	2	3	1	4	2	2	1	2	0	0	1	1	1	1	2	4	3	3
Buvi84	SIM	4	5	2	2	2	2	3	4	6	6	1	1	2	3	1	2	3	3	2	2	2	2	3	3	2	3	1	2	1	1	1	1	1	4	3	3	1	2	5	6	1	1	1	1	2	4	3	3
Buvi85	SIM	4	5	2	2	2	3	1	3	5	6	1	1	1	2	1	2	3	3	2	2	1	3	3	3	2	3	1	2	1	1	1	1	4	4	2	2	1	2	3	4	1	1	1	1	2	2	3	3
Buvi33	NW	3	3	2	3	1	2	3	3	2	6	1	1	2	3	1	2	3	3	2	2	1	1	3	3	3	3	1	2	1	1	1	1	1	1	2	3	1	2	3	4	1	1	1	1	1	2	3	5
Buvi34	NW	4	5	1	2	2	2	1	3	5	6	1	1	2	3	1	1	3	3	2	2	1	1	3	4	3	3	1	1	1	5	1	2	3	4	2	2	1	2	3	4	1	2	1	2	1	2	3	3
Missing data (%)		8.69565	8.69565	4.34783	4.34783	4.34783	4.34783	0	0	6.52174	6.52174	0	0	0	0	0	0	0	0	0	0	0	0	0	0	10.8696	10.8696	0	0	0	0	4.34783	4.34783	0	0	0	0	13.0435	13.0435	21.7391	21.7391	0	0	2.17391	2.17391	4.34783	4.34783	0	0
[truncated: 45 more columns]
